# Supplementary material for: NR1B2 suppress kidney renal clear cell carcinoma (KIRC) progression by regulation of LATS 1/2-YAP signaling
Source: J Exp Clin Cancer Res. 2019 Aug 7;38:343. doi: 10.1186/s13046-019-1344-3 (PMC6686564; doi:10.1186/s13046-019-1344-3)
Supplement: Supplementary file 1 — Table S1. Comparison of baseline clinicopathological characteristics based on TCGA. Table S2. Univariate and multivariate Cox proportional hazards analysis of OS from TCGA cohort. Table S3. Comparison of baseline clinicopathological characteristics based on TMA Cohort. Table S4. Univariate and multivariate Cox proportional hazards analysis of OS from TMA cohort. (ZIP 62 kb) [file 13046_2019_1344_MOESM1_ESM.zip]

Archive with 4 entries (4 files):
- Table S1. Comparison of baseline.docx
- Table S2. Univariate and multivariate Cox.docx
- Table S3. Comparison of baseline clinicopathological.docx
- Table S4. Univariate and multivariate.docx
