# Supplementary material for: NR1B2 suppress kidney renal clear cell carcinoma (KIRC) progression by regulation of LATS 1/2-YAP signaling
Source: J Exp Clin Cancer Res. 2019 Aug 7;38:343. doi: 10.1186/s13046-019-1344-3 (PMC6686564; doi:10.1186/s13046-019-1344-3)
Supplement: Supplementary file 2 — Figure S1. The optimal cut-off values of NR1B2 via MedCalc software. Figure S2. GSEA analysis of NR1B2 in TCGA. Table S5. the NR1B2 expression in TCGA. Table S6. The sequences of oligonucleotides. Table S7. Supplementary Materials and Methods. [file 13046_2019_1344_MOESM2_ESM.zip]

Archive with 6 entries (6 files):
- Figure S1. The optimal cut-off values.tif
- Figure S2. GSEA.tif
- Table S5. the NR1B2 expression in TCGA.xlsx
- Table S6. The sequences of oligonucleotides.xlsx
- Table S7. Supplementary Materials and Methods..docx
- Table S8. The detailed NR1B2 expression.xlsx
