# Supplementary material for: NR1B2 suppress kidney renal clear cell carcinoma (KIRC) progression by regulation of LATS 1/2-YAP signaling
Source: J Exp Clin Cancer Res. 2019 Aug 7;38:343. doi: 10.1186/s13046-019-1344-3 (PMC6686564; doi:10.1186/s13046-019-1344-3)
Supplement: Supplementary file 2 — Figure S1. The optimal cut-off values of NR1B2 via MedCalc software. Figure S2. GSEA analysis of NR1B2 in TCGA. Table S5. the NR1B2 expression in TCGA. Table S6. The sequences of oligonucleotides. Table S7. Supplementary Materials and Methods. [file 13046_2019_1344_MOESM2_ESM.zip › Table S5. the NR1B2 expression in TCGA.xlsx]

## Sheet: Sheet1
attrib_name	NR1B2
TCGA.3Z.A93Z	8.6926
TCGA.6D.AA2E	8.5937
TCGA.A3.3306	7.7979
TCGA.A3.3307	8.7601
TCGA.A3.3308	8.6705
TCGA.A3.3311	7.9076
TCGA.A3.3313	8.1543
TCGA.A3.3316	8.0384
TCGA.A3.3317	8.4835
TCGA.A3.3319	5.4948
TCGA.A3.3320	8.6407
TCGA.A3.3322	8.65
TCGA.A3.3323	8.8777
TCGA.A3.3324	8.0224
TCGA.A3.3325	8.6758
TCGA.A3.3326	8.3799
TCGA.A3.3328	9.1519
TCGA.A3.3329	8.2637
TCGA.A3.3331	8.5571
TCGA.A3.3335	6.9567
TCGA.A3.3343	8.8699
TCGA.A3.3346	7.1439
TCGA.A3.3347	8.0812
TCGA.A3.3349	8.7173
TCGA.A3.3351	8.1539
TCGA.A3.3352	8.5802
TCGA.A3.3357	7.538
TCGA.A3.3358	8.6061
TCGA.A3.3359	9.3196
TCGA.A3.3362	9.118
TCGA.A3.3363	7.827
TCGA.A3.3365	9.9104
TCGA.A3.3367	8.6449
TCGA.A3.3370	9.0971
TCGA.A3.3372	8.66
TCGA.A3.3373	8.6319
TCGA.A3.3374	8.8672
TCGA.A3.3376	8.7909
TCGA.A3.3378	6.7699
TCGA.A3.3380	9.7434
TCGA.A3.3382	7.5747
TCGA.A3.3383	7.918
TCGA.A3.3385	7.8417
TCGA.A3.3387	8.4185
TCGA.A3.A6NI	7.2153
TCGA.A3.A6NJ	8.8592
TCGA.A3.A6NL	8.3479
TCGA.A3.A6NN	8.4831
TCGA.A3.A8CQ	8.0126
TCGA.A3.A8OU	8.641
TCGA.A3.A8OV	7.79
TCGA.A3.A8OW	8.9329
TCGA.A3.A8OX	8.6318
TCGA.AK.3425	8.1253
TCGA.AK.3426	7.7525
TCGA.AK.3427	8.2612
TCGA.AK.3428	8.4872
TCGA.AK.3429	8.2648
TCGA.AK.3431	8.9999
TCGA.AK.3433	9.106
TCGA.AK.3434	9.0744
TCGA.AK.3436	8
TCGA.AK.3440	9.0476
TCGA.AK.3443	8.1925
TCGA.AK.3444	9.191
TCGA.AK.3445	6.7741
TCGA.AK.3447	9.4323
TCGA.AK.3450	8.7046
TCGA.AK.3451	7.9353
TCGA.AK.3453	8.1886
TCGA.AK.3454	9.0159
TCGA.AK.3455	7.3366
TCGA.AK.3456	8.9421
TCGA.AK.3458	8.5421
TCGA.AK.3460	10.0894
TCGA.AK.3461	9.4762
TCGA.AK.3465	9.1602
TCGA.AS.3777	7.951
TCGA.AS.3778	9.1068
TCGA.B0.4688	2.4348
TCGA.B0.4690	7.9641
TCGA.B0.4691	7.6511
TCGA.B0.4693	8.6662
TCGA.B0.4694	7.9784
TCGA.B0.4696	3.6178
TCGA.B0.4697	7.4434
TCGA.B0.4698	4.8673
TCGA.B0.4699	8.8329
TCGA.B0.4700	8.6763
TCGA.B0.4701	8.2617
TCGA.B0.4703	9.1102
TCGA.B0.4706	8.6544
TCGA.B0.4707	7.4456
TCGA.B0.4710	8.0364
TCGA.B0.4712	7.8174
TCGA.B0.4713	6.7194
TCGA.B0.4714	8.6194
TCGA.B0.4718	8.0969
TCGA.B0.4810	9.2268
TCGA.B0.4811	7.4276
TCGA.B0.4813	7.102
TCGA.B0.4814	8.2359
TCGA.B0.4815	7.7686
TCGA.B0.4816	8.4418
TCGA.B0.4817	5.3024
TCGA.B0.4818	9.2466
TCGA.B0.4819	8.0554
TCGA.B0.4821	6.5742
TCGA.B0.4822	7.9414
TCGA.B0.4823	8.8247
TCGA.B0.4824	8.543
TCGA.B0.4827	8.0969
TCGA.B0.4828	7.5727
TCGA.B0.4833	8.7363
TCGA.B0.4834	8.7276
TCGA.B0.4836	7.4849
TCGA.B0.4837	7.6861
TCGA.B0.4838	8.9712
TCGA.B0.4839	8.3716
TCGA.B0.4841	8.5303
TCGA.B0.4842	5.8542
TCGA.B0.4843	8.069
TCGA.B0.4844	6.1888
TCGA.B0.4845	9.6683
TCGA.B0.4846	8.5208
TCGA.B0.4847	7.0303
TCGA.B0.4848	7.9434
TCGA.B0.4849	8.8448
TCGA.B0.4852	8.6193
TCGA.B0.4945	8.6009
TCGA.B0.5075	6.5592
TCGA.B0.5077	8.1677
TCGA.B0.5080	8.6414
TCGA.B0.5081	8.1384
TCGA.B0.5083	9.4344
TCGA.B0.5084	6.5956
TCGA.B0.5085	7.4207
TCGA.B0.5088	8.714
TCGA.B0.5092	7.7051
TCGA.B0.5094	6.9887
TCGA.B0.5095	8.812
TCGA.B0.5096	8.014
TCGA.B0.5097	7.5329
TCGA.B0.5098	7.8755
TCGA.B0.5099	8.3637
TCGA.B0.5100	8.4644
TCGA.B0.5102	7.4865
TCGA.B0.5104	7.8451
TCGA.B0.5106	8.5331
TCGA.B0.5107	4.9437
TCGA.B0.5108	8.4511
TCGA.B0.5109	8.0747
TCGA.B0.5110	8.6866
TCGA.B0.5113	8.3871
TCGA.B0.5115	9.1452
TCGA.B0.5116	8.4633
TCGA.B0.5117	8.9787
TCGA.B0.5119	9.1965
TCGA.B0.5120	9.5079
TCGA.B0.5121	9.1751
TCGA.B0.5399	8.5052
TCGA.B0.5400	7.71
TCGA.B0.5402	9.9574
TCGA.B0.5690	8.9599
TCGA.B0.5691	9.5308
TCGA.B0.5692	7.4319
TCGA.B0.5693	9.1876
TCGA.B0.5694	8.066
TCGA.B0.5695	8.511
TCGA.B0.5696	8.364
TCGA.B0.5697	8.0384
TCGA.B0.5698	7.3989
TCGA.B0.5699	7.796
TCGA.B0.5700	7.9921
TCGA.B0.5701	8.0175
TCGA.B0.5702	8.0653
TCGA.B0.5703	8.3745
TCGA.B0.5705	7.9845
TCGA.B0.5706	7.8871
TCGA.B0.5707	7.8249
TCGA.B0.5709	8.7671
TCGA.B0.5710	9.0063
TCGA.B0.5711	9.1487
TCGA.B0.5712	7.7555
TCGA.B0.5713	8.8764
TCGA.B0.5812	9.415
TCGA.B2.3923	10.0343
TCGA.B2.3924	8.445
TCGA.B2.4098	6.794
TCGA.B2.4099	8.0393
TCGA.B2.4101	8.5034
TCGA.B2.4102	8.5008
TCGA.B2.5633	8.7584
TCGA.B2.5635	8.6061
TCGA.B2.5636	9.1971
TCGA.B2.5639	6.9793
TCGA.B2.5641	7.8273
TCGA.B2.A4SR	9.0377
TCGA.B4.5377	7.3224
TCGA.B4.5378	9.7533
TCGA.B4.5832	9.1379
TCGA.B4.5834	9.8622
TCGA.B4.5835	7.8298
TCGA.B4.5836	9.6464
TCGA.B4.5838	8.1829
TCGA.B4.5843	9.2712
TCGA.B4.5844	9.1784
TCGA.B8.4143	7.8094
TCGA.B8.4146	9.5665
TCGA.B8.4148	8.3979
TCGA.B8.4151	8.6718
TCGA.B8.4153	8.5247
TCGA.B8.4154	8.9277
TCGA.B8.4619	9.1007
TCGA.B8.4620	7.9966
TCGA.B8.4621	8.1278
TCGA.B8.4622	8.4656
TCGA.B8.5158	7.2388
TCGA.B8.5159	8.384
TCGA.B8.5162	8.4276
TCGA.B8.5163	8.1448
TCGA.B8.5164	7.4175
TCGA.B8.5165	9.0969
TCGA.B8.5545	8.8629
TCGA.B8.5546	9.7025
TCGA.B8.5549	9.241
TCGA.B8.5550	7.8075
TCGA.B8.5551	6.239
TCGA.B8.5552	9.7229
TCGA.B8.5553	8.6881
TCGA.B8.A54D	7.8311
TCGA.B8.A54E	8.247
TCGA.B8.A54F	8.8372
TCGA.B8.A54G	6.8532
TCGA.B8.A54H	7.4926
TCGA.B8.A54I	6.5796
TCGA.B8.A54J	9.3519
TCGA.B8.A54K	8.9617
TCGA.B8.A7U6	8.7863
TCGA.B8.A8YJ	9.4837
TCGA.BP.4158	8.6858
TCGA.BP.4159	9.0015
TCGA.BP.4160	8.3948
TCGA.BP.4161	8.0286
TCGA.BP.4162	8.2205
TCGA.BP.4163	8.25
TCGA.BP.4164	8.1921
TCGA.BP.4165	8.4009
TCGA.BP.4166	8.6662
TCGA.BP.4167	8.666
TCGA.BP.4169	9.0861
TCGA.BP.4170	8.2868
TCGA.BP.4173	8.3292
TCGA.BP.4174	7.0788
TCGA.BP.4176	8.0938
TCGA.BP.4177	9.1904
TCGA.BP.4325	8.0533
TCGA.BP.4326	7.3065
TCGA.BP.4327	8.1709
TCGA.BP.4329	9.1324
TCGA.BP.4330	8.9408
TCGA.BP.4331	8.311
TCGA.BP.4332	8.6545
TCGA.BP.4334	8.3235
TCGA.BP.4335	8.8832
TCGA.BP.4337	8.664
TCGA.BP.4338	5.6034
TCGA.BP.4340	8.237
TCGA.BP.4341	8.3997
TCGA.BP.4342	8.0448
TCGA.BP.4343	8.6195
TCGA.BP.4344	9.1549
TCGA.BP.4345	9.0977
TCGA.BP.4346	8.324
TCGA.BP.4347	9.0505
TCGA.BP.4349	9.2787
TCGA.BP.4351	9.1184
TCGA.BP.4352	6.3548
TCGA.BP.4353	9.6023
TCGA.BP.4354	7.7164
TCGA.BP.4355	9.5784
TCGA.BP.4756	9.0134
TCGA.BP.4758	8.2958
TCGA.BP.4759	8.882
TCGA.BP.4760	9.1108
TCGA.BP.4761	5.4601
TCGA.BP.4762	9.5304
TCGA.BP.4763	9.5818
TCGA.BP.4765	9.6166
TCGA.BP.4766	8.5044
TCGA.BP.4768	7.0469
TCGA.BP.4769	8.7205
TCGA.BP.4770	9.6528
TCGA.BP.4771	8.0873
TCGA.BP.4774	9.0862
TCGA.BP.4775	8.7661
TCGA.BP.4776	9.8078
TCGA.BP.4777	8.2782
TCGA.BP.4781	8.1915
TCGA.BP.4782	8.2415
TCGA.BP.4784	8.9078
TCGA.BP.4787	7.72
TCGA.BP.4789	9.1255
TCGA.BP.4790	8.9478
TCGA.BP.4795	9.5681
TCGA.BP.4797	8.01
TCGA.BP.4798	7.8542
TCGA.BP.4799	8.5861
TCGA.BP.4801	8.8333
TCGA.BP.4803	8.2869
TCGA.BP.4804	8.7405
TCGA.BP.4807	8.3613
TCGA.BP.4959	7.9135
TCGA.BP.4960	8.2121
TCGA.BP.4961	9.2899
TCGA.BP.4962	8.5106
TCGA.BP.4963	7.9253
TCGA.BP.4964	8.7455
TCGA.BP.4965	9.2738
TCGA.BP.4967	7.5612
TCGA.BP.4968	8.6516
TCGA.BP.4969	8.0565
TCGA.BP.4970	9.7204
TCGA.BP.4971	8.9482
TCGA.BP.4972	8.7392
TCGA.BP.4973	8.7417
TCGA.BP.4974	8.5014
TCGA.BP.4975	8.6397
TCGA.BP.4976	7.7665
TCGA.BP.4977	8.1165
TCGA.BP.4981	7.3099
TCGA.BP.4982	9.2452
TCGA.BP.4983	6.8531
TCGA.BP.4985	8.0981
TCGA.BP.4986	8.1102
TCGA.BP.4987	8.6847
TCGA.BP.4988	8.9392
TCGA.BP.4989	8.3708
TCGA.BP.4991	8.9425
TCGA.BP.4992	6.6681
TCGA.BP.4993	9.7183
TCGA.BP.4994	9.3717
TCGA.BP.4995	9.3377
TCGA.BP.4998	9.313
TCGA.BP.4999	9.759
TCGA.BP.5000	8.4766
TCGA.BP.5001	7.6959
TCGA.BP.5004	8.963
TCGA.BP.5006	8.9632
TCGA.BP.5007	9.5163
TCGA.BP.5008	8.6326
TCGA.BP.5009	8.1689
TCGA.BP.5010	8.6199
TCGA.BP.5168	8.2095
TCGA.BP.5169	6.3962
TCGA.BP.5170	9.1832
TCGA.BP.5173	8.6004
TCGA.BP.5174	7.6737
TCGA.BP.5175	6.1919
TCGA.BP.5176	8.156
TCGA.BP.5177	9.738
TCGA.BP.5178	7.784
TCGA.BP.5180	6.9274
TCGA.BP.5181	8.9268
TCGA.BP.5182	8.5526
TCGA.BP.5183	7.6835
TCGA.BP.5184	9.6408
TCGA.BP.5185	7.2911
TCGA.BP.5186	9.0454
TCGA.BP.5187	9.7222
TCGA.BP.5189	8.2734
TCGA.BP.5190	7.6108
TCGA.BP.5191	7.1953
TCGA.BP.5192	8.5115
TCGA.BP.5194	8.6076
TCGA.BP.5195	8.801
TCGA.BP.5196	7.5751
TCGA.BP.5198	8.0983
TCGA.BP.5199	8.5536
TCGA.BP.5200	8.5923
TCGA.BP.5201	7.9654
TCGA.BP.5202	9.0207
TCGA.CJ.4634	8.0501
TCGA.CJ.4635	7.8292
TCGA.CJ.4636	8.4929
TCGA.CJ.4637	7.2902
TCGA.CJ.4638	6.4266
TCGA.CJ.4639	8.5284
TCGA.CJ.4640	8.2903
TCGA.CJ.4641	7.5715
TCGA.CJ.4642	7.6821
TCGA.CJ.4643	9.0418
TCGA.CJ.4644	8.7436
TCGA.CJ.4868	8.7988
TCGA.CJ.4869	8.1622
TCGA.CJ.4870	8.6714
TCGA.CJ.4871	8.0639
TCGA.CJ.4872	9.4517
TCGA.CJ.4873	7.2627
TCGA.CJ.4874	8.5833
TCGA.CJ.4875	8.3577
TCGA.CJ.4876	7.0363
TCGA.CJ.4878	8.5513
TCGA.CJ.4881	7.7401
TCGA.CJ.4882	8.8373
TCGA.CJ.4884	7.4265
TCGA.CJ.4885	7.8975
TCGA.CJ.4886	9.0345
TCGA.CJ.4887	7.9861
TCGA.CJ.4888	8.4876
TCGA.CJ.4889	9.0437
TCGA.CJ.4890	8.6707
TCGA.CJ.4891	7.8229
TCGA.CJ.4892	8.6899
TCGA.CJ.4893	8.4355
TCGA.CJ.4894	8.2138
TCGA.CJ.4895	8.0597
TCGA.CJ.4897	8.7096
TCGA.CJ.4899	9.549
TCGA.CJ.4900	7.3902
TCGA.CJ.4901	7.9984
TCGA.CJ.4902	8.7552
TCGA.CJ.4903	8.1934
TCGA.CJ.4904	8.9085
TCGA.CJ.4905	8.6671
TCGA.CJ.4907	9.2892
TCGA.CJ.4908	8.6665
TCGA.CJ.4912	7.5362
TCGA.CJ.4916	8.3628
TCGA.CJ.4918	9.5037
TCGA.CJ.4920	8.7347
TCGA.CJ.4923	8.164
TCGA.CJ.5671	8.7319
TCGA.CJ.5672	8.2843
TCGA.CJ.5675	7.4667
TCGA.CJ.5676	7.709
TCGA.CJ.5677	7.3527
TCGA.CJ.5678	6.8905
TCGA.CJ.5679	7.127
TCGA.CJ.5680	7.5856
TCGA.CJ.5681	6.53
TCGA.CJ.5682	9.2779
TCGA.CJ.5683	8.1583
TCGA.CJ.5684	8.5014
TCGA.CJ.5686	7.9583
TCGA.CJ.5689	9.0021
TCGA.CJ.6027	6.4822
TCGA.CJ.6028	7.9528
TCGA.CJ.6030	7.94
TCGA.CJ.6031	8.8171
TCGA.CJ.6032	8.3722
TCGA.CJ.6033	8.6451
TCGA.CW.5580	9.2176
TCGA.CW.5581	7.805
TCGA.CW.5583	9.6968
TCGA.CW.5584	8.378
TCGA.CW.5585	8.3331
TCGA.CW.5587	8.7012
TCGA.CW.5588	9.0547
TCGA.CW.5589	9.4358
TCGA.CW.5590	8.4869
TCGA.CW.5591	8.2937
TCGA.CW.6087	7.0136
TCGA.CW.6088	9.399
TCGA.CW.6090	7.913
TCGA.CW.6093	8.8175
TCGA.CW.6097	8.9625
TCGA.CZ.4853	7.6219
TCGA.CZ.4854	7.3337
TCGA.CZ.4856	9.2617
TCGA.CZ.4857	7.7503
TCGA.CZ.4858	7.7567
TCGA.CZ.4859	8.4071
TCGA.CZ.4860	7.3575
TCGA.CZ.4861	7.1581
TCGA.CZ.4862	8.2223
TCGA.CZ.4863	8.8773
TCGA.CZ.4864	8.0232
TCGA.CZ.4865	8.915
TCGA.CZ.4866	7.1898
TCGA.CZ.5451	8.9502
TCGA.CZ.5452	7.0627
TCGA.CZ.5453	8.7316
TCGA.CZ.5454	7.4268
TCGA.CZ.5455	9.39
TCGA.CZ.5456	7.2304
TCGA.CZ.5457	9.4699
TCGA.CZ.5458	9.09
TCGA.CZ.5459	8.6806
TCGA.CZ.5460	7.8567
TCGA.CZ.5461	8.7899
TCGA.CZ.5462	6.682
TCGA.CZ.5463	7.7325
TCGA.CZ.5464	8.0796
TCGA.CZ.5465	8.1527
TCGA.CZ.5466	8.3662
TCGA.CZ.5467	7.6173
TCGA.CZ.5468	7.0278
TCGA.CZ.5469	7.3305
TCGA.CZ.5470	8.2788
TCGA.CZ.5982	7.8246
TCGA.CZ.5984	6.6541
TCGA.CZ.5985	7.2478
TCGA.CZ.5986	8.682
TCGA.CZ.5987	6.4844
TCGA.CZ.5988	9.0708
TCGA.CZ.5989	9.7451
TCGA.DV.5565	7.8374
TCGA.DV.5566	7.984
TCGA.DV.5567	8.5082
TCGA.DV.5568	7.9032
TCGA.DV.5569	8.8999
TCGA.DV.5573	8.1698
TCGA.DV.5574	8.8304
TCGA.DV.5575	9.7998
TCGA.DV.5576	8.6534
TCGA.DV.A4VX	6.2889
TCGA.DV.A4VZ	6.6737
TCGA.DV.A4W0	7.5743
TCGA.EU.5904	9.5594
TCGA.EU.5905	8.9009
TCGA.EU.5906	9.3135
TCGA.EU.5907	6.1959
TCGA.G6.A5PC	6.5597
TCGA.G6.A8L6	8.0075
TCGA.G6.A8L7	6.5805
TCGA.G6.A8L8	6.5554
TCGA.GK.A6C7	7.9966
TCGA.MM.A563	8.8558
TCGA.MM.A564	8.0769
TCGA.MM.A84U	8.9792
TCGA.MW.A4EC	8.3349
TCGA.T7.A92I	6.8748
