# Supplementary material for: NR1B2 suppress kidney renal clear cell carcinoma (KIRC) progression by regulation of LATS 1/2-YAP signaling
Source: J Exp Clin Cancer Res. 2019 Aug 7;38:343. doi: 10.1186/s13046-019-1344-3 (PMC6686564; doi:10.1186/s13046-019-1344-3)
Supplement: Supplementary file 2 — Figure S1. The optimal cut-off values of NR1B2 via MedCalc software. Figure S2. GSEA analysis of NR1B2 in TCGA. Table S5. the NR1B2 expression in TCGA. Table S6. The sequences of oligonucleotides. Table S7. Supplementary Materials and Methods. [file 13046_2019_1344_MOESM2_ESM.zip › Table S8. The detailed NR1B2 expression.xlsx]

## Sheet: Sheet1
attrib_name	NR1B2	pathologic_stage	pathology_T_stage	pathology_N_stage	pathology_M_stage
TCGA.3Z.A93Z	8.6926	stagei	t1	n0	m0
TCGA.6D.AA2E	8.5937	stagei	t1	NA	NA
TCGA.A3.3306	7.7979	stagei	t1	n0	m0
TCGA.A3.3307	8.7601	stageiii	t3	n0	m0
TCGA.A3.3308	8.6705	stageiii	t3	n0	m0
TCGA.A3.3311	7.9076	stagei	t1	NA	m0
TCGA.A3.3313	8.1543	stagei	t1	n0	m0
TCGA.A3.3316	8.0384	stageii	t2	NA	m0
TCGA.A3.3317	8.4835	stageii	t2	n0	m0
TCGA.A3.3319	5.4948	stagei	t1	NA	m0
TCGA.A3.3320	8.6407	stagei	t1	NA	m0
TCGA.A3.3322	8.65	stagei	t1	NA	m0
TCGA.A3.3323	8.8777	stagei	t1	NA	m0
TCGA.A3.3324	8.0224	stagei	t1	NA	m0
TCGA.A3.3325	8.6758	stagei	t1	NA	m0
TCGA.A3.3326	8.3799	stagei	t1	NA	m0
TCGA.A3.3328	9.1519	stagei	t1	n0	m0
TCGA.A3.3329	8.2637	stagei	t1	n0	m0
TCGA.A3.3331	8.5571	stagei	t1	n0	m0
TCGA.A3.3335	6.9567	stageii	t2	n0	m0
TCGA.A3.3343	8.8699	stageii	t2	n0	m0
TCGA.A3.3346	7.1439	stagei	t1	NA	m0
TCGA.A3.3347	8.0812	stageiii	t1	n1	m0
TCGA.A3.3349	8.7173	stagei	t1	n0	m0
TCGA.A3.3351	8.1539	stageii	t2	n0	m0
TCGA.A3.3352	8.5802	stageiii	t3	n0	m0
TCGA.A3.3357	7.538	stageii	t2	n0	m0
TCGA.A3.3358	8.6061	stagei	t1	n0	m0
TCGA.A3.3359	9.3196	stagei	t1	n0	m0
TCGA.A3.3362	9.118	stagei	t1	n0	m0
TCGA.A3.3363	7.827	stageii	t2	n0	m0
TCGA.A3.3365	9.9104	stagei	t1	NA	m0
TCGA.A3.3367	8.6449	stagei	t1	n0	m0
TCGA.A3.3370	9.0971	stagei	t1	n0	m0
TCGA.A3.3372	8.66	stageiii	t3	NA	m0
TCGA.A3.3373	8.6319	stagei	t1	n0	m0
TCGA.A3.3374	8.8672	stagei	t1	n0	m0
TCGA.A3.3376	8.7909	stagei	t1	n0	m0
TCGA.A3.3378	6.7699	stagei	t1	n0	m0
TCGA.A3.3380	9.7434	stagei	t1	n0	m0
TCGA.A3.3382	7.5747	stagei	t1	NA	m0
TCGA.A3.3383	7.918	stagei	t1	NA	m0
TCGA.A3.3385	7.8417	stagei	t1	n0	m0
TCGA.A3.3387	8.4185	stagei	t1	n0	m0
TCGA.A3.A6NI	7.2153	stagei	t1	NA	NA
TCGA.A3.A6NJ	8.8592	stagei	t1	NA	NA
TCGA.A3.A6NL	8.3479	stagei	t1	NA	NA
TCGA.A3.A6NN	8.4831	stagei	t1	NA	NA
TCGA.A3.A8CQ	8.0126	stagei	t1	NA	NA
TCGA.A3.A8OU	8.641	stagei	t1	NA	NA
TCGA.A3.A8OV	7.79	stagei	t1	NA	NA
TCGA.A3.A8OW	8.9329	stageiii	t3	NA	NA
TCGA.A3.A8OX	8.6318	stagei	t1	NA	NA
TCGA.AK.3425	8.1253	stagei	t1	n0	m0
TCGA.AK.3426	7.7525	stageiii	t3	n1	m0
TCGA.AK.3427	8.2612	stagei	t1	n0	m0
TCGA.AK.3428	8.4872	stageiii	t3	n0	m0
TCGA.AK.3429	8.2648	stageii	t2	n0	m0
TCGA.AK.3431	8.9999	stageii	t2	NA	m0
TCGA.AK.3433	9.106	stageii	t2	n0	m0
TCGA.AK.3434	9.0744	stagei	t1	NA	m0
TCGA.AK.3436	8	stageiv	t2	n0	m1
TCGA.AK.3440	9.0476	stagei	t1	NA	m0
TCGA.AK.3443	8.1925	stageii	t2	n0	m0
TCGA.AK.3444	9.191	stagei	t1	NA	m0
TCGA.AK.3445	6.7741	stageiii	t3	NA	m0
TCGA.AK.3447	9.4323	stageii	t2	NA	m0
TCGA.AK.3450	8.7046	stagei	t1	n0	m0
TCGA.AK.3451	7.9353	stageii	t2	n0	m0
TCGA.AK.3453	8.1886	stageii	t2	NA	m0
TCGA.AK.3454	9.0159	stagei	t1	NA	m0
TCGA.AK.3455	7.3366	stageiii	t3	NA	m0
TCGA.AK.3456	8.9421	stageii	t2	n0	m0
TCGA.AK.3458	8.5421	stagei	t1	NA	m0
TCGA.AK.3460	10.0894	stagei	t1	NA	m0
TCGA.AK.3461	9.4762	stagei	t1	NA	m0
TCGA.AK.3465	9.1602	stagei	t1	NA	m0
TCGA.AS.3777	7.951	stagei	t1	NA	m0
TCGA.AS.3778	9.1068	stagei	t1	NA	m0
TCGA.B0.4688	2.4348	stageiv	t4	n0	m1
TCGA.B0.4690	7.9641	stageiv	t4	n0	m1
TCGA.B0.4691	7.6511	stageiv	t2	n0	m1
TCGA.B0.4693	8.6662	stageiii	t3	n0	m0
TCGA.B0.4694	7.9784	stageiii	t3	NA	m0
TCGA.B0.4696	3.6178	stageiii	t3	n0	m0
TCGA.B0.4697	7.4434	stageiv	t3	NA	m1
TCGA.B0.4698	4.8673	stageiv	t4	NA	m0
TCGA.B0.4699	8.8329	stageiv	t4	n0	m1
TCGA.B0.4700	8.6763	stageiv	t4	NA	m1
TCGA.B0.4701	8.2617	stageiv	t3	n0	m1
TCGA.B0.4703	9.1102	stageiv	t3	n0	m1
TCGA.B0.4706	8.6544	stageiii	t3	NA	m0
TCGA.B0.4707	7.4456	stageiii	t3	NA	m0
TCGA.B0.4710	8.0364	stageiii	t3	n0	m0
TCGA.B0.4712	7.8174	stageiv	t3	NA	m1
TCGA.B0.4713	6.7194	stageiii	t3	NA	m0
TCGA.B0.4714	8.6194	stageiv	t3	NA	m1
TCGA.B0.4718	8.0969	stageiii	t3	NA	m0
TCGA.B0.4810	9.2268	stageiii	t3	n1	m0
TCGA.B0.4811	7.4276	stageiii	t3	n0	m0
TCGA.B0.4813	7.102	stageiii	t3	NA	m0
TCGA.B0.4814	8.2359	stageiv	t4	n0	m1
TCGA.B0.4815	7.7686	stageiii	t3	NA	m0
TCGA.B0.4816	8.4418	stageii	t2	n0	m0
TCGA.B0.4817	5.3024	stageiii	t3	n0	m0
TCGA.B0.4818	9.2466	stageii	t2	NA	m0
TCGA.B0.4819	8.0554	stageiv	t3	NA	m1
TCGA.B0.4821	6.5742	stageiii	t3	n0	m0
TCGA.B0.4822	7.9414	stageii	t2	NA	m0
TCGA.B0.4823	8.8247	stagei	t1	n0	m0
TCGA.B0.4824	8.543	stagei	t1	n0	m0
TCGA.B0.4827	8.0969	stageiii	t3	n0	m0
TCGA.B0.4828	7.5727	stageiv	t2	NA	m1
TCGA.B0.4833	8.7363	stagei	t1	n0	m0
TCGA.B0.4834	8.7276	stagei	t1	n0	m0
TCGA.B0.4836	7.4849	stageiv	t3	NA	m1
TCGA.B0.4837	7.6861	stagei	t1	n0	m0
TCGA.B0.4838	8.9712	stagei	t1	n0	m0
TCGA.B0.4839	8.3716	stagei	t1	n0	m0
TCGA.B0.4841	8.5303	stageiv	t2	NA	m1
TCGA.B0.4842	5.8542	stageiii	t3	n0	m0
TCGA.B0.4843	8.069	stageiii	t3	n0	m0
TCGA.B0.4844	6.1888	stageiv	t3	NA	m1
TCGA.B0.4845	9.6683	stageiv	t3	NA	m1
TCGA.B0.4846	8.5208	stageiv	t3	n0	m1
TCGA.B0.4847	7.0303	stageiv	t3	NA	m1
TCGA.B0.4848	7.9434	stageiii	t3	NA	m0
TCGA.B0.4849	8.8448	stageiii	t3	NA	m0
TCGA.B0.4852	8.6193	stageii	t2	n0	m0
TCGA.B0.4945	8.6009	stagei	t1	n0	m0
TCGA.B0.5075	6.5592	stageiii	t3	n0	m0
TCGA.B0.5077	8.1677	stagei	t1	n0	m0
TCGA.B0.5080	8.6414	stageiv	t3	n0	m1
TCGA.B0.5081	8.1384	stageiii	t3	n0	m0
TCGA.B0.5083	9.4344	stagei	t1	n0	m0
TCGA.B0.5084	6.5956	stageiv	t3	n1	m1
TCGA.B0.5085	7.4207	stageiii	t3	n0	m0
TCGA.B0.5088	8.714	stagei	t1	n0	m0
TCGA.B0.5092	7.7051	stageiv	t1	n0	m1
TCGA.B0.5094	6.9887	stageiv	t3	n0	m1
TCGA.B0.5095	8.812	stageiii	t3	n0	m0
TCGA.B0.5096	8.014	stageiii	t3	n1	m0
TCGA.B0.5097	7.5329	stageiii	t3	n0	m0
TCGA.B0.5098	7.8755	stagei	t1	NA	m0
TCGA.B0.5099	8.3637	stageiii	t3	NA	m0
TCGA.B0.5100	8.4644	stageiii	t3	NA	m0
TCGA.B0.5102	7.4865	stagei	t1	NA	m0
TCGA.B0.5104	7.8451	stagei	t1	n0	m0
TCGA.B0.5106	8.5331	stagei	t1	n0	m0
TCGA.B0.5107	4.9437	stageiv	t2	n0	m1
TCGA.B0.5108	8.4511	stageiii	t3	n0	m0
TCGA.B0.5109	8.0747	stageiii	t3	n1	m0
TCGA.B0.5110	8.6866	stagei	t1	n0	m0
TCGA.B0.5113	8.3871	stageiii	t3	n0	m0
TCGA.B0.5115	9.1452	stageiv	t2	n0	m1
TCGA.B0.5116	8.4633	stageiii	t3	n0	m0
TCGA.B0.5117	8.9787	stagei	t1	NA	m0
TCGA.B0.5119	9.1965	stagei	t1	n0	m0
TCGA.B0.5120	9.5079	stagei	t1	n0	m0
TCGA.B0.5121	9.1751	stagei	t1	n0	m0
TCGA.B0.5399	8.5052	stagei	t1	n0	m0
TCGA.B0.5400	7.71	stageiii	t3	n0	m0
TCGA.B0.5402	9.9574	stageiv	t4	NA	m0
TCGA.B0.5690	8.9599	stagei	t1	NA	m0
TCGA.B0.5691	9.5308	stagei	t1	n0	m0
TCGA.B0.5692	7.4319	stageiii	t3	n0	m0
TCGA.B0.5693	9.1876	stagei	t1	NA	m0
TCGA.B0.5694	8.066	stageiii	t3	n0	m0
TCGA.B0.5695	8.511	stagei	t1	n0	m0
TCGA.B0.5696	8.364	stageiii	t3	n0	m0
TCGA.B0.5697	8.0384	stagei	t1	n0	m0
TCGA.B0.5698	7.3989	stagei	t1	n0	m0
TCGA.B0.5699	7.796	stagei	t1	n0	m0
TCGA.B0.5700	7.9921	stagei	t1	n0	m0
TCGA.B0.5701	8.0175	stageiii	t3	n0	m0
TCGA.B0.5702	8.0653	stagei	t1	n0	m0
TCGA.B0.5703	8.3745	stagei	t1	n0	m0
TCGA.B0.5705	7.9845	stagei	t1	n0	m0
TCGA.B0.5706	7.8871	stageii	t2	n0	m0
TCGA.B0.5707	7.8249	stagei	t1	n0	m0
TCGA.B0.5709	8.7671	stageiii	t3	NA	m0
TCGA.B0.5710	9.0063	stagei	t1	n0	m0
TCGA.B0.5711	9.1487	stageiii	t3	NA	m0
TCGA.B0.5712	7.7555	stageiv	t2	n0	m1
TCGA.B0.5713	8.8764	stageiii	t3	n0	m0
TCGA.B0.5812	9.415	stagei	t1	NA	m0
TCGA.B2.3923	10.0343	stageii	t2	NA	m0
TCGA.B2.3924	8.445	stagei	t1	NA	m0
TCGA.B2.4098	6.794	stagei	t1	NA	m0
TCGA.B2.4099	8.0393	stagei	t1	NA	m0
TCGA.B2.4101	8.5034	stageii	t2	NA	m0
TCGA.B2.4102	8.5008	stagei	t1	NA	m0
TCGA.B2.5633	8.7584	stagei	t1	n0	m0
TCGA.B2.5635	8.6061	stagei	t1	NA	m0
TCGA.B2.5636	9.1971	stagei	t1	NA	m0
TCGA.B2.5639	6.9793	stageiv	t3	NA	m1
TCGA.B2.5641	7.8273	stagei	t1	n0	m0
TCGA.B2.A4SR	9.0377	stageii	t2	NA	m0
TCGA.B4.5377	7.3224	stageiv	t3	n0	m1
TCGA.B4.5378	9.7533	stagei	t1	n0	m0
TCGA.B4.5832	9.1379	stageiii	t3	n0	m0
TCGA.B4.5834	9.8622	stagei	t1	n0	m0
TCGA.B4.5835	7.8298	stagei	t1	n0	m0
TCGA.B4.5836	9.6464	stagei	t1	n0	m0
TCGA.B4.5838	8.1829	stageiv	t3	n1	m0
TCGA.B4.5843	9.2712	stagei	t1	n0	m0
TCGA.B4.5844	9.1784	stageii	t2	n0	m0
TCGA.B8.4143	7.8094	stageiv	t3	n0	m1
TCGA.B8.4146	9.5665	stagei	t1	NA	m0
TCGA.B8.4148	8.3979	stagei	t1	n0	m0
TCGA.B8.4151	8.6718	stageiii	t3	n0	m0
TCGA.B8.4153	8.5247	stageiii	t3	NA	m0
TCGA.B8.4154	8.9277	stagei	t1	n0	m0
TCGA.B8.4619	9.1007	stagei	t1	n0	m0
TCGA.B8.4620	7.9966	stageiii	t3	n0	m0
TCGA.B8.4621	8.1278	stagei	t1	n0	m0
TCGA.B8.4622	8.4656	stageiv	t3	n0	m1
TCGA.B8.5158	7.2388	stageiii	t3	n1	m0
TCGA.B8.5159	8.384	stagei	t1	n0	m0
TCGA.B8.5162	8.4276	stageii	t2	NA	m0
TCGA.B8.5163	8.1448	stageiii	t3	n0	m0
TCGA.B8.5164	7.4175	stageiii	t3	n0	m0
TCGA.B8.5165	9.0969	stagei	t1	n0	m0
TCGA.B8.5545	8.8629	stagei	t1	n0	m0
TCGA.B8.5546	9.7025	stagei	t1	n0	m0
TCGA.B8.5549	9.241	stagei	t1	n0	m0
TCGA.B8.5550	7.8075	stageiii	t3	n0	m0
TCGA.B8.5551	6.239	stagei	t1	n0	m0
TCGA.B8.5552	9.7229	stagei	t1	NA	m0
TCGA.B8.5553	8.6881	stagei	t1	n0	m0
TCGA.B8.A54D	7.8311	stageiii	t3	NA	NA
TCGA.B8.A54E	8.247	stagei	t1	NA	NA
TCGA.B8.A54F	8.8372	stagei	t1	NA	NA
TCGA.B8.A54G	6.8532	stagei	t1	NA	NA
TCGA.B8.A54H	7.4926	stageii	t2	n0	NA
TCGA.B8.A54I	6.5796	stagei	t1	NA	NA
TCGA.B8.A54J	9.3519	stageii	t2	NA	NA
TCGA.B8.A54K	8.9617	stagei	t1	NA	NA
TCGA.B8.A7U6	8.7863	stagei	t1	NA	NA
TCGA.B8.A8YJ	9.4837	stagei	t1	NA	NA
TCGA.BP.4158	8.6858	stagei	t1	n0	m0
TCGA.BP.4159	9.0015	stagei	t1	n0	m0
TCGA.BP.4160	8.3948	stageiii	t3	n0	m0
TCGA.BP.4161	8.0286	stagei	t1	NA	m0
TCGA.BP.4162	8.2205	stagei	t1	n0	m0
TCGA.BP.4163	8.25	stageiii	t3	n0	m0
TCGA.BP.4164	8.1921	stageiii	t3	NA	m0
TCGA.BP.4165	8.4009	stagei	t1	n0	m0
TCGA.BP.4166	8.6662	stageiii	t3	n0	m0
TCGA.BP.4167	8.666	stageiii	t3	NA	m0
TCGA.BP.4169	9.0861	stageii	t2	n0	m0
TCGA.BP.4170	8.2868	stagei	t1	n0	m0
TCGA.BP.4173	8.3292	stageii	t2	n0	m0
TCGA.BP.4174	7.0788	stageii	t2	n0	m0
TCGA.BP.4176	8.0938	stagei	t1	NA	m0
TCGA.BP.4177	9.1904	stagei	t1	NA	m0
TCGA.BP.4325	8.0533	stagei	t1	n0	m0
TCGA.BP.4326	7.3065	stagei	t1	n0	m0
TCGA.BP.4327	8.1709	stageii	t2	n0	m0
TCGA.BP.4329	9.1324	stageiii	t3	n0	m0
TCGA.BP.4330	8.9408	stageiii	t3	n0	m0
TCGA.BP.4331	8.311	stagei	t1	n0	m0
TCGA.BP.4332	8.6545	stageiii	t3	n0	m0
TCGA.BP.4334	8.3235	stageiii	t3	n0	m0
TCGA.BP.4335	8.8832	stageiv	t3	n0	m1
TCGA.BP.4337	8.664	stageiii	t3	n0	m0
TCGA.BP.4338	5.6034	stagei	t1	n0	m0
TCGA.BP.4340	8.237	stagei	t1	n0	m0
TCGA.BP.4341	8.3997	stageiii	t3	NA	m0
TCGA.BP.4342	8.0448	stageii	t2	n0	m0
TCGA.BP.4343	8.6195	stageiii	t3	n0	m0
TCGA.BP.4344	9.1549	stagei	t1	NA	m0
TCGA.BP.4345	9.0977	stageiii	t3	n0	m0
TCGA.BP.4346	8.324	stageiii	t3	n0	m0
TCGA.BP.4347	9.0505	stageiii	t3	NA	m0
TCGA.BP.4349	9.2787	stagei	t1	NA	m0
TCGA.BP.4351	9.1184	stageiii	t3	n0	m0
TCGA.BP.4352	6.3548	stageiv	t3	n0	m1
TCGA.BP.4353	9.6023	stagei	t1	n0	m0
TCGA.BP.4354	7.7164	stageiv	t4	n1	m1
TCGA.BP.4355	9.5784	stageiii	t3	NA	m0
TCGA.BP.4756	9.0134	stagei	t1	n0	m0
TCGA.BP.4758	8.2958	stagei	t1	NA	m0
TCGA.BP.4759	8.882	stagei	t1	NA	m0
TCGA.BP.4760	9.1108	stagei	t1	NA	m0
TCGA.BP.4761	5.4601	stageiii	t3	n1	m0
TCGA.BP.4762	9.5304	stagei	t1	NA	m0
TCGA.BP.4763	9.5818	stagei	t1	NA	m0
TCGA.BP.4765	9.6166	stagei	t1	NA	m0
TCGA.BP.4766	8.5044	stagei	t1	NA	m0
TCGA.BP.4768	7.0469	stagei	t1	n0	m0
TCGA.BP.4769	8.7205	stagei	t1	NA	m0
TCGA.BP.4770	9.6528	stageiv	t4	n0	m0
TCGA.BP.4771	8.0873	stageiv	t3	n0	m1
TCGA.BP.4774	9.0862	stagei	t1	NA	m0
TCGA.BP.4775	8.7661	stagei	t1	NA	m0
TCGA.BP.4776	9.8078	stagei	t1	NA	m0
TCGA.BP.4777	8.2782	stagei	t1	NA	m0
TCGA.BP.4781	8.1915	stagei	t1	NA	m0
TCGA.BP.4782	8.2415	stagei	t1	NA	m0
TCGA.BP.4784	8.9078	stagei	t1	NA	m0
TCGA.BP.4787	7.72	stageiv	t3	n0	m1
TCGA.BP.4789	9.1255	stagei	t1	NA	m0
TCGA.BP.4790	8.9478	stagei	t1	NA	m0
TCGA.BP.4795	9.5681	stagei	t1	n0	m0
TCGA.BP.4797	8.01	stageiii	t3	n0	m0
TCGA.BP.4798	7.8542	NA	t3	n0	m1
TCGA.BP.4799	8.5861	stageiii	t3	n0	m0
TCGA.BP.4801	8.8333	stagei	t1	NA	m0
TCGA.BP.4803	8.2869	stageiii	t3	NA	m0
TCGA.BP.4804	8.7405	stagei	t1	NA	m0
TCGA.BP.4807	8.3613	stagei	t1	NA	m0
TCGA.BP.4959	7.9135	stagei	t1	NA	m0
TCGA.BP.4960	8.2121	stageii	t2	n0	m0
TCGA.BP.4961	9.2899	stagei	t1	NA	m0
TCGA.BP.4962	8.5106	stageii	t2	NA	m0
TCGA.BP.4963	7.9253	stagei	t1	NA	m0
TCGA.BP.4964	8.7455	stagei	t1	n0	m0
TCGA.BP.4965	9.2738	stagei	t1	NA	m0
TCGA.BP.4967	7.5612	stageiii	t3	n0	m0
TCGA.BP.4968	8.6516	stagei	t1	n0	m0
TCGA.BP.4969	8.0565	stagei	t1	NA	m0
TCGA.BP.4970	9.7204	stageiii	t1	n1	m0
TCGA.BP.4971	8.9482	stageiii	t3	n0	m0
TCGA.BP.4972	8.7392	stageiii	t3	NA	m0
TCGA.BP.4973	8.7417	stageiii	t3	NA	m0
TCGA.BP.4974	8.5014	stageiv	t3	n0	m1
TCGA.BP.4975	8.6397	stagei	t1	NA	m0
TCGA.BP.4976	7.7665	stagei	t1	NA	m0
TCGA.BP.4977	8.1165	stagei	t1	NA	m0
TCGA.BP.4981	7.3099	stageiii	t3	NA	m0
TCGA.BP.4982	9.2452	stagei	t1	NA	m0
TCGA.BP.4983	6.8531	stageiii	t3	NA	m0
TCGA.BP.4985	8.0981	stageiii	t3	n0	m0
TCGA.BP.4986	8.1102	stagei	t1	n0	m0
TCGA.BP.4987	8.6847	stagei	t1	NA	m0
TCGA.BP.4988	8.9392	stagei	t1	n0	m0
TCGA.BP.4989	8.3708	stageiii	t3	n0	m0
TCGA.BP.4991	8.9425	stagei	t1	NA	m0
TCGA.BP.4992	6.6681	stagei	t1	NA	m0
TCGA.BP.4993	9.7183	stagei	t1	NA	m0
TCGA.BP.4994	9.3717	stagei	t1	NA	m0
TCGA.BP.4995	9.3377	stagei	t1	n0	m0
TCGA.BP.4998	9.313	stagei	t1	NA	m0
TCGA.BP.4999	9.759	stagei	t1	NA	m0
TCGA.BP.5000	8.4766	stagei	t1	NA	m0
TCGA.BP.5001	7.6959	stagei	t1	NA	m0
TCGA.BP.5004	8.963	stagei	t1	NA	m0
TCGA.BP.5006	8.9632	stagei	t1	n0	m0
TCGA.BP.5007	9.5163	stageii	t2	n0	m0
TCGA.BP.5008	8.6326	stagei	t1	NA	m0
TCGA.BP.5009	8.1689	stagei	t1	NA	m0
TCGA.BP.5010	8.6199	stageiii	t3	n0	m0
TCGA.BP.5168	8.2095	stagei	t1	NA	m0
TCGA.BP.5169	6.3962	stagei	t1	n0	m0
TCGA.BP.5170	9.1832	stagei	t1	NA	m0
TCGA.BP.5173	8.6004	stagei	t1	NA	m0
TCGA.BP.5174	7.6737	stagei	t1	NA	m0
TCGA.BP.5175	6.1919	stagei	t1	NA	m0
TCGA.BP.5176	8.156	stagei	t1	NA	m0
TCGA.BP.5177	9.738	stagei	t1	NA	m0
TCGA.BP.5178	7.784	stageiv	t3	NA	m1
TCGA.BP.5180	6.9274	stagei	t1	NA	m0
TCGA.BP.5181	8.9268	stagei	t1	NA	m0
TCGA.BP.5182	8.5526	stagei	t1	n0	m0
TCGA.BP.5183	7.6835	stageiii	t3	NA	m0
TCGA.BP.5184	9.6408	stagei	t1	NA	m0
TCGA.BP.5185	7.2911	stagei	t1	NA	m0
TCGA.BP.5186	9.0454	stagei	t1	n0	m0
TCGA.BP.5187	9.7222	stagei	t1	NA	m0
TCGA.BP.5189	8.2734	stagei	t1	NA	m0
TCGA.BP.5190	7.6108	stagei	t1	NA	m0
TCGA.BP.5191	7.1953	stageiii	t3	n0	m0
TCGA.BP.5192	8.5115	stagei	t1	NA	m0
TCGA.BP.5194	8.6076	stagei	t1	NA	m0
TCGA.BP.5195	8.801	stagei	t1	NA	m0
TCGA.BP.5196	7.5751	stagei	t1	NA	m0
TCGA.BP.5198	8.0983	stageiii	t3	n0	m0
TCGA.BP.5199	8.5536	stageii	t2	n0	m0
TCGA.BP.5200	8.5923	stageii	t2	NA	m0
TCGA.BP.5201	7.9654	stageiv	t3	n0	m1
TCGA.BP.5202	9.0207	stageiii	t3	NA	m0
TCGA.CJ.4634	8.0501	stagei	t1	NA	m0
TCGA.CJ.4635	7.8292	stagei	t1	NA	m0
TCGA.CJ.4636	8.4929	stageiii	t3	n0	m0
TCGA.CJ.4637	7.2902	stageiv	t2	NA	m1
TCGA.CJ.4638	6.4266	stageiv	t3	n1	m1
TCGA.CJ.4639	8.5284	stageii	t2	n0	m0
TCGA.CJ.4640	8.2903	stageiii	t3	n0	m0
TCGA.CJ.4641	7.5715	stageiv	t3	NA	m1
TCGA.CJ.4642	7.6821	stageii	t2	NA	m0
TCGA.CJ.4643	9.0418	stageii	t2	n0	m0
TCGA.CJ.4644	8.7436	stageiv	t3	n0	m1
TCGA.CJ.4868	8.7988	stageiv	t3	n0	m1
TCGA.CJ.4869	8.1622	stageiii	t2	n1	m0
TCGA.CJ.4870	8.6714	stageiii	t3	NA	m0
TCGA.CJ.4871	8.0639	stageiv	t3	NA	m1
TCGA.CJ.4872	9.4517	stagei	t1	n0	m0
TCGA.CJ.4873	7.2627	stageiii	t3	n0	m0
TCGA.CJ.4874	8.5833	stagei	t1	n0	m0
TCGA.CJ.4875	8.3577	stageiv	t3	NA	m1
TCGA.CJ.4876	7.0363	stageii	t2	n0	m0
TCGA.CJ.4878	8.5513	stageiii	t3	NA	m0
TCGA.CJ.4881	7.7401	stageiii	t3	NA	m0
TCGA.CJ.4882	8.8373	stageiii	t3	NA	m0
TCGA.CJ.4884	7.4265	stageiii	t3	NA	m0
TCGA.CJ.4885	7.8975	stageiv	t3	NA	m1
TCGA.CJ.4886	9.0345	stagei	t1	NA	m0
TCGA.CJ.4887	7.9861	stageiv	t3	NA	m1
TCGA.CJ.4888	8.4876	stageiv	t3	NA	m1
TCGA.CJ.4889	9.0437	stagei	t1	NA	m0
TCGA.CJ.4890	8.6707	stageiv	t3	n0	m1
TCGA.CJ.4891	7.8229	stageiii	t3	n0	m0
TCGA.CJ.4892	8.6899	stagei	t1	n0	m0
TCGA.CJ.4893	8.4355	stagei	t1	NA	m0
TCGA.CJ.4894	8.2138	stageiii	t3	n0	m0
TCGA.CJ.4895	8.0597	stageiv	t3	NA	m1
TCGA.CJ.4897	8.7096	stageiii	t3	NA	m0
TCGA.CJ.4899	9.549	stagei	t1	NA	m0
TCGA.CJ.4900	7.3902	stageiv	t4	n1	m1
TCGA.CJ.4901	7.9984	stageiii	t3	NA	m0
TCGA.CJ.4902	8.7552	stageiii	t3	NA	m0
TCGA.CJ.4903	8.1934	stagei	t1	NA	m0
TCGA.CJ.4904	8.9085	stageiv	t3	n0	m1
TCGA.CJ.4905	8.6671	stagei	t1	NA	m0
TCGA.CJ.4907	9.2892	stageiii	t3	NA	m0
TCGA.CJ.4908	8.6665	stagei	t1	NA	m0
TCGA.CJ.4912	7.5362	stageii	t2	NA	m0
TCGA.CJ.4916	8.3628	stageiii	t3	NA	m0
TCGA.CJ.4918	9.5037	stageiv	t3	n0	m1
TCGA.CJ.4920	8.7347	stagei	t1	NA	m0
TCGA.CJ.4923	8.164	stageiv	t3	NA	m1
TCGA.CJ.5671	8.7319	stagei	t1	NA	m0
TCGA.CJ.5672	8.2843	stagei	t1	NA	m0
TCGA.CJ.5675	7.4667	stageii	t2	NA	m0
TCGA.CJ.5676	7.709	stageiii	t3	NA	m0
TCGA.CJ.5677	7.3527	stageiv	t3	NA	m1
TCGA.CJ.5678	6.8905	stageiv	t2	n0	m1
TCGA.CJ.5679	7.127	stageiii	t3	NA	m0
TCGA.CJ.5680	7.5856	stageiv	t3	NA	m1
TCGA.CJ.5681	6.53	stageiv	t3	NA	m1
TCGA.CJ.5682	9.2779	stageiv	t3	NA	m1
TCGA.CJ.5683	8.1583	stagei	t1	NA	m0
TCGA.CJ.5684	8.5014	stageiii	t3	NA	m0
TCGA.CJ.5686	7.9583	stagei	t1	NA	m0
TCGA.CJ.5689	9.0021	stagei	t1	NA	m0
TCGA.CJ.6027	6.4822	stagei	t1	NA	m0
TCGA.CJ.6028	7.9528	stageiv	t3	NA	m1
TCGA.CJ.6030	7.94	stagei	t1	n0	m0
TCGA.CJ.6031	8.8171	stagei	t1	NA	m0
TCGA.CJ.6032	8.3722	stageii	t2	NA	m0
TCGA.CJ.6033	8.6451	stageiv	t3	n0	m1
TCGA.CW.5580	9.2176	stageiv	t3	NA	m1
TCGA.CW.5581	7.805	stagei	t1	NA	m0
TCGA.CW.5583	9.6968	stagei	t1	NA	m0
TCGA.CW.5584	8.378	stageiii	t3	n1	m0
TCGA.CW.5585	8.3331	stageiv	t3	n0	m1
TCGA.CW.5587	8.7012	stageiii	t3	n0	m0
TCGA.CW.5588	9.0547	stagei	t1	NA	m0
TCGA.CW.5589	9.4358	stagei	t1	NA	m0
TCGA.CW.5590	8.4869	stageiv	t3	NA	m1
TCGA.CW.5591	8.2937	stageiv	t3	n0	m1
TCGA.CW.6087	7.0136	stageiv	t3	n1	m1
TCGA.CW.6088	9.399	stagei	t1	n0	m0
TCGA.CW.6090	7.913	stagei	t1	NA	m0
TCGA.CW.6093	8.8175	stagei	t1	NA	m0
TCGA.CW.6097	8.9625	stageiii	t3	NA	m0
TCGA.CZ.4853	7.6219	stagei	t1	NA	m0
TCGA.CZ.4854	7.3337	stagei	t1	n0	m0
TCGA.CZ.4856	9.2617	stagei	t1	n0	m0
TCGA.CZ.4857	7.7503	stageiv	t3	n0	m1
TCGA.CZ.4858	7.7567	stageii	t2	NA	m0
TCGA.CZ.4859	8.4071	stagei	t1	n0	m0
TCGA.CZ.4860	7.3575	stageiv	t4	NA	m1
TCGA.CZ.4861	7.1581	stageii	t2	NA	m0
TCGA.CZ.4862	8.2223	stagei	t1	NA	m0
TCGA.CZ.4863	8.8773	stageiii	t3	n0	m0
TCGA.CZ.4864	8.0232	stageii	t2	n0	m0
TCGA.CZ.4865	8.915	stagei	t1	NA	m0
TCGA.CZ.4866	7.1898	stagei	t1	NA	m0
TCGA.CZ.5451	8.9502	stageii	t2	n0	m0
TCGA.CZ.5452	7.0627	stageii	t2	n0	m0
TCGA.CZ.5453	8.7316	stageii	t2	NA	m0
TCGA.CZ.5454	7.4268	stageiv	t2	n0	m1
TCGA.CZ.5455	9.39	stageiv	t3	NA	m1
TCGA.CZ.5456	7.2304	stageii	t2	n0	m0
TCGA.CZ.5457	9.4699	stageiii	t3	NA	m0
TCGA.CZ.5458	9.09	stageiii	t3	NA	m0
TCGA.CZ.5459	8.6806	stageiii	t3	NA	m0
TCGA.CZ.5460	7.8567	stageiv	t3	NA	m1
TCGA.CZ.5461	8.7899	stageiv	t1	NA	m1
TCGA.CZ.5462	6.682	stageiv	t1	NA	m1
TCGA.CZ.5463	7.7325	stageii	t2	NA	m0
TCGA.CZ.5464	8.0796	stageiv	t3	NA	m1
TCGA.CZ.5465	8.1527	stageiii	t3	NA	m0
TCGA.CZ.5466	8.3662	stageiii	t3	NA	m0
TCGA.CZ.5467	7.6173	stageiii	t3	n0	m0
TCGA.CZ.5468	7.0278	stageiv	t3	NA	m1
TCGA.CZ.5469	7.3305	stageii	t2	n0	m0
TCGA.CZ.5470	8.2788	stageii	t2	n0	m0
TCGA.CZ.5982	7.8246	stagei	t1	NA	m0
TCGA.CZ.5984	6.6541	stagei	t1	n0	m0
TCGA.CZ.5985	7.2478	stageii	t2	n0	m0
TCGA.CZ.5986	8.682	stagei	t1	n0	m0
TCGA.CZ.5987	6.4844	stageiv	t3	NA	m1
TCGA.CZ.5988	9.0708	stagei	t1	n0	m0
TCGA.CZ.5989	9.7451	stageii	t2	n0	m0
TCGA.DV.5565	7.8374	stagei	t1	NA	m0
TCGA.DV.5566	7.984	stagei	t1	NA	m0
TCGA.DV.5567	8.5082	stagei	t1	NA	m0
TCGA.DV.5568	7.9032	stagei	t1	NA	m0
TCGA.DV.5569	8.8999	stagei	t1	NA	m0
TCGA.DV.5573	8.1698	stagei	t1	NA	m0
TCGA.DV.5574	8.8304	stagei	t1	NA	m0
TCGA.DV.5575	9.7998	stagei	t1	NA	m0
TCGA.DV.5576	8.6534	stagei	t1	NA	m0
TCGA.DV.A4VX	6.2889	stageiv	t3	n0	NA
TCGA.DV.A4VZ	6.6737	stagei	t1	NA	NA
TCGA.DV.A4W0	7.5743	stagei	t1	NA	NA
TCGA.EU.5904	9.5594	stagei	t1	NA	m0
TCGA.EU.5905	8.9009	stagei	t1	NA	m0
TCGA.EU.5906	9.3135	stagei	t1	NA	m0
TCGA.EU.5907	6.1959	stageiii	t3	NA	m0
TCGA.G6.A5PC	6.5597	stageiv	t1	n0	m1
TCGA.G6.A8L6	8.0075	stageiv	t2	NA	NA
TCGA.G6.A8L7	6.5805	stagei	t1	n0	NA
TCGA.G6.A8L8	6.5554	stagei	t1	NA	NA
TCGA.GK.A6C7	7.9966	stagei	t1	NA	NA
TCGA.MM.A563	8.8558	NA	t3	NA	NA
TCGA.MM.A564	8.0769	stageii	t2	NA	NA
TCGA.MM.A84U	8.9792	stagei	t1	NA	NA
TCGA.MW.A4EC	8.3349	stagei	t1	NA	NA
TCGA.T7.A92I	6.8748	stagei	t1	NA	NA
